# Supplementary material for: Genetic Code-Locking Confers Stable Virus Resistance to a Recoded Organism
Source: Biochemistry. 2025 Jul 1;64(14):3093–103. doi: 10.1021/acs.biochem.5c00075 (PMC12269064; doi:10.1021/acs.biochem.5c00075)
Supplement: Supplementary file 1 [file bi5c00075_si_001.xlsx]

## Sheet: Sheet1
Phages Syn61∆3 is resistat to
Phage	Morphology	Genus	Study
T6	Myoviridae	Tequatrovirus	Robertson et al.
T4	Myoviridae	Tequatrovirus	Robertson et al.
P1	Myoviridae	Punavirus	Robertson et al.
T7	Podoviridae	Teseptimavirus	Robertson et al.
Lambda	Siphoviridae	Lambdavirus	Robertson et al.
Phages that can infect Syn61∆3				None of these infect cells with a refactored genetic code
Phage	Morphology	Genus	Study	Comments
Phage 06	Myoviridae	Tequatrovirus	Zuercher et al.	Similarity to T4 [NC_000866.4] (query cover: 86%, Percent Identity: 97.67%)
Phage 12	Myoviridae	Tequatrovirus	Zuercher et al.	Similarity to T4 [NC_000866.4] (query cover: 87%, Percent Identity: 94.5%)
Rep01	Myoviridae	Tequatrovirus	Nyerges et al.	Similarity to T4 [NC_000866.4] (query cover: 86%, Percent Identity: 96.54%)
Rep02	Myoviridae	Tequatrovirus	Nyerges et al.	Similarity to T4 [NC_000866.4] (query cover: 86%, Percent Identity: 93.66%)
Rep03	Myoviridae	Tequatrovirus	Nyerges et al.	Similarity to T4 [NC_000866.4] (query cover: 86%, Percent Identity: 94.64%)
Rep04	Myoviridae	Tequatrovirus	Nyerges et al.	Similarity to T4 [NC_000866.4] (query cover: 86%, Percent Identity: 96.10%)
Rep05	Myoviridae	Felixounavirus	Nyerges et al.	Similarity to Felixounavirus LF82P2 [OZ035741.1] (query cover: 91%, Percent Identity: 97.19%)
Rep06	Myoviridae	Felixounavirus	Nyerges et al.	Similarity to Felixounavirus LF82P2 [OZ035741.1] (query cover: 91%, Percent Identity: 97.19%)
Rep07	Myoviridae	Felixounavirus	Nyerges et al.	Similarity to Felixounavirus LF82P2 [OZ035741.1] (query cover: 91%, Percent Identity: 97.19%)
Rep08	Myoviridae	Felixounavirus	Nyerges et al.	Similarity to Felixounavirus LF82P2 [OZ035741.1] (query cover: 91%, Percent Identity: 97.15%)
Rep09	Myoviridae	Felixounavirus	Nyerges et al.	Similarity to Felixounavirus LF82P2 [OZ035741.1] (query cover: 91%, Percent Identity: 97.30%)
Rep10	Myoviridae	Felixounavirus	Nyerges et al.	Similarity to Felixounavirus LF82P2 [OZ035741.1] (query cover: 91%, Percent Identity: 95.66%)
Rep11	Myoviridae	Felixounavirus	Nyerges et al.	Similarity to Felixounavirus LF82P2 [OZ035741.1] (query cover: 91%, Percent Identity: 95.70%)
Rep12	Myoviridae	Felixounavirus	Nyerges et al.	Similarity to Felixounavirus LF82P2 [OZ035741.1] (query cover: 91%, Percent Identity: 95.58%)
