# Supplementary material for: Genetic Code-Locking Confers Stable Virus Resistance to a Recoded Organism
Source: Biochemistry. 2025 Jul 1;64(14):3093–103. doi: 10.1021/acs.biochem.5c00075 (PMC12269064; doi:10.1021/acs.biochem.5c00075)
Supplement: Supplementary file 2 [file bi5c00075_si_002.xlsx]

## Sheet: Sheet1
		CGA anticodon
		tRNA	Calculated mass	Predcicted A.A. pos.3	Measured mass (intensity%)	Identified A.A.	Measured mass 2 (intensity%)	Off-target Peak	Correct incorporation
		LeuW	27781.2	Leu	27780.4	Leu	-		Faulty incorporation
		LeuU	27781.2	Leu	27780.4	Leu	-		Control
		LeuP	27781.2	Leu	27780.5	Leu	-
		LeuZ	27781.2	Leu	27780.5	Leu	-
		LeuX	27781.2	Leu	27780.5	Leu	-
		AlaX	27739.1	Ala	27738.4	Ala	-
		ThrU	27769.2	Thr	27768.4	Thr	-
		ThrV	27769.2	Thr	27768.2	Thr	-
		TyrU	27831.2	Tyr	27830.4	Tyr	-
		CysT	27771.2	Cys	27769.5	Cys/Thr?
		glyT	27725.1	Gly	27724.2	Gly
		ThrW	27769.2	Thr	27768.4	Thr
		gltU	27796.2	Glu	27796.4	Glu
		ThrT	27769.2	Thr	27768.1	Thr
		PheU	27815.2	Phe	27814.2	Phe
		ArgQ	27824.2	Arg	27823.0 (100%)	Arg	27768.4 (60%)	Thr
		ArgX	27824.2	Arg	27823.4	Arg
		MetT	27799.1	Met	27769	Thr
		ArgU	27824.2	Arg	27823.9	Arg
		ProK	27765.2	Pro	27765 (30%)	Pro	27896.4 (100%)	N-terminal methionine not cleaved
		TyrT	27831.2	Tyr	27831.2	Tyr
		TrpT	27854.3	Trp	27853.6 (70%)	Trp	27830.9 (100%)	Phe
		SerU	27755.1	Ser	27755	Ser
		TGA anticodon
		tRNA	Calculated mass	Predcicted A.A. pos.3	Measured mass (intensity%)	Identified A.A.	Measured mass 2 (intensity%)	Secondary A.A.
		LeuW	27781.2	Leu	27781	Leu
		LeuU	27781.2	Leu	27780.4	Leu
		LeuP	27781.2	Leu	27781	Leu
		LeuZ	27781.2	Leu	27780.7	Leu
		LeuX	27781.2	Leu	27780.7	Leu
		AlaX	27739.1	Ala	27738.2	Ala	27756.8 (60%)	Ser
		ThrU	27769.2	Thr	27768.4	Thr
		ThrV	27769.2	Thr	27768.7	Thr
		TyrU	27831.2	Tyr	27830.5	Tyr
		CysT	27771.2	Cys	27769.8 (75%)	Cys?Thr?	28075.6 (100%)	no identified a.a.
		glyT	27725.1	Gly	27724.6	Gly
		ThrW	27769.2	Thr	27768.5	Thr
		gltU	27796.2	Glu	27796.6	Glu
		ThrT	27769.2	Thr	27769	Thr	27794.6 (50%)	Lys/Gln?
		PheU	27815.2	Phe	27814.6	Phe
		ArgQ	27824.2	Arg	Not measured
		ArgX	27824.2	Arg	27822 (50%)	Arg?	27753.8 (100%)	Ser?
		MetT	27799.1	Met	27754.4	Ser
		ArgU	27824.2	Arg	27823.2	Arg
		ProK	27765.2	Pro	27763.4 (10%)	Pro	27895.8 (100%)	N-terminal methionine not cleaved
		TyrT	27831.2	Tyr	27830.5	Tyr
		TrpT	27854.3	Trp	27853.5	Trp
		SerT	27755.1	Ser	27754.4	Ser

## Sheet: Sheet2
CGA anticodon									UGA anticodon
tRNA gene	Correct mass	On-target GFP/OD	Percentage WT	Off-target GFP/OD	Ratio On- / Off-target	Good ones	Amino acid		tRNA gene	Correct mass	On-target GFP/OD	Percentage WT	Off-target GFP/OD	Ratio On- / Off-target	Good ones
SerU	Y	14663.7	100	12195.8	1.20235	NA			SerU/T	Y	14546	100	15936.4	0.912754	NA
AlaT	Y	14574.2	99.3897	1423.37	10.2392	Y	Alanine		AlaT	Y	9432.66	64.847	1748.66	5.39422	Y	Alanine
AlaX	Y	7409.69	50.5308	679.53	10.9041	Y	Alanine		AlaX	N	321.357	2.20924	52.2607	6.14912	N
ArgQ	Y	1853.95	12.6431	351.315	5.27719	Y	Arginine		ArgQ	NOT tested	299.335	2.05785	327.348	0.914426	N
ArgU	Y	146.017	0.995773	247.878	0.589069	N			ArgU	Y	244.422	1.68033	30.0854	8.12425	N
ArgX	Y	792.679	5.40571	531.518	1.49135	N			ArgX	N	233.986	1.60859	52.5642	4.45143	N
CysT	N	130.836	0.892241	31.969	4.09258	N			CysT	N	502.939	3.45757	28.4917	17.6521	N
gltU	Y	2181.93	14.8798	681.156	3.20328	Y	Glutamate		gltU	Y	1794.43	12.3362	49.4511	36.287	Y	Glutamate
glyT	Y	1651.15	11.2601	284.54	5.80289	Y	Glycine		glyT	Y	627.475	4.31372	68.9356	9.10234	N
LeuP	Y	5640.11	38.463	351.877	16.0286	Y	Leucine		LeuP	Y	5993.26	41.2021	47.4241	126.376	Y	Leucine
LeuU	Y	16988.7	115.855	371.4	45.7423	Y	Leucine		LeuU	Y	1830.58	12.5847	46.8228	39.0958	Y	Leucine
LeuW	Y	11307.7	77.1137	418.661	27.0093	Y	Leucine		LeuW	Y	13154.8	90.4356	824.902	15.9471	Y	Leucine
LeuX	Y	12357.9	84.2756	2015.71	6.13081	Y	Leucine		LeuX	Y	13936.3	95.8082	6515.64	2.1389	Y	Leucine
LeuZ	Y	11748.4	80.1187	410.782	28.6	Y	Leucine		LeuZ	Y	17067.9	117.337	3989.12	4.27862	Y	Leucine
MetT	N	78.997	0.538724	103.79	0.761126	N			MetT	N	80.4064	0.552773	27.7876	2.89361	N
PheU	Y	3305.1	22.5393	669.233	4.93864	Y	Phenyl-alanine		PheU	Y	894.091	6.14663	31.5242	28.362	N
ProK	Y	8737.22	59.5839	170.171	51.3439	Y	Proline		ProK	Y	857.635	5.89601	33.9024	25.2972	N
ThrT	Y	2719.15	18.5434	499.982	5.4385	N			ThrT	N	244.152	1.67848	33.8191	7.21936	N
ThrU	Y	11276.4	76.9	3627.81	3.10832	N			ThrU	Y	6046.32	41.5668	1521.18	3.97474	N
ThrV	Y	1394.68	9.51107	808.414	1.7252	N			ThrV	Y	167.878	1.15412	48.6407	3.45139	N
ThrW	Y	10554.3	71.9754	783.642	13.4682	Y	Threonine		ThrW	Y	3125.41	21.4864	68.3869	45.7019	Y	Threonine
TrpT	N	48.4357	0.33031	73.407	0.659824	N			TrpT	Y	351.316	2.4152	39.5403	8.88502	N
TyrT	Y	1199.46	8.17979	459.591	2.60985	Y	Tyrosine		TyrT	Y	562.024	3.86377	32.5365	17.2737	N
TyrU	Y	1251.96	8.53778	407.492	3.07235	N			TyrU	Y	624.466	4.29304	30.037	20.7899	N
		ON-target CGA on TCG				OFF-target CGA on TCA					ON-target UGA on TCA				OFF-target UGA on TCG
	SerU/T	13767.1	14689.6	15534.5		11739.5	12198.7	12649.3			12169.6	15276.7	16191.7		14155.1	17744.5	15909.7
	AlaT	13868.3	16174	13680.4		1050.88	1246.24	1972.99			8762.08	9769.69	9766.19		1623.14	2023.08	1599.76
	AlaX	6890.63	8184.33	7154.11		643.902	730.081	664.608			231.673	394.151	338.249		44.6445	53.6816	58.456
	ArgQ	1604.26	1927.71	2029.89		246.976	417.355	389.613			374.046	150.943	373.016		394.737	398.23	189.076
	ArgU	123.936	157.779	156.337		205.456	278.955	259.223			216.943	262.602	253.719		26.9537	31.592	31.7106
	ArgX	821.562	779.837	776.637		615.445	525.671	453.438			256.091	223.027	222.84		61.9713	38.8007	56.9206
	CysT	122.234	133.212	137.061		31.5733	33.326	31.0078			454.999	555.633	498.186		27.5606	28.3588	29.5557
	gltU	2004.19	2222.27	2319.34		607.396	792.538	643.534			1654.55	2040.83	1687.92		45.1745	52.67	50.5088
	glyT	1488.3	1730.6	1734.57		256.116	316.75	280.754			600.322	661.067	621.037		63.2054	66.2961	77.3051
	LeuP	4363.64	5905.51	6651.17		314.486	202.756	538.387			5464.68	6672.76	5842.35		43.6734	45.8681	52.7307
	LeuU	17617.5	15893.7	17454.9		380.771	364.034	369.394			1778.9	2079.91	1632.92		38.6868	40.502	61.2797
	LeuW	12050.5	11096.6	10776.1		303.178	463.658	489.148			13260.6	13236.5	12967.3		718.232	893.465	863.011
	LeuX	11632.5	13000.4	12440.9		2149.33	2060.75	1837.06			11944.2	15853.3	14011.4		5603.31	7067.71	6875.92
	LeuZ	10328.2	11129.6	13787.3		359.943	437.644	434.759			14264.7	19719	17220.2		3507.87	3645.14	4814.36
	MetT	87.1191	71.9547	77.9171		142.528	87.9875	80.854			72.8753	91.0154	77.3286		28.0687	26.0818	29.2122
	PheU	2798.43	3625.33	3491.54		645.855	726.159	635.685			841.571	963.709	876.992		32.539	30.8773	31.1563
	ProK	7554.76	12267.2	6389.75		109.006	149.825	251.681			736.568	837.705	998.633		30.3883	37.3552	33.9637
	ThrT	2361.78	3187.28	2608.4		514.775	572.632	412.539			248.06	257.333	227.063		28.894	36.2319	36.3314
	ThrU	9930.47	12679.3	11219.4		2699.91	2950.05	5233.48			5677.06	6363.67	6098.22		1806.43	1465.65	1291.47
	ThrV	1381	1419.52	1383.51		745.138	862.462	817.643			145.337	190.966	167.331		41.2241	54.1893	50.5089
	ThrW	9920.37	10159	11583.4		795.181	750.285	805.459			2706.5	3587.19	3082.55		57.0251	63.6346	84.501
	TrpT	43.7412	49.2697	52.2962		71.989	80.9171	67.3149			319.413	393.918	340.618		35.2963	41.4767	41.8479
	TyrT	1053.11	1199.7	1345.58		425.701	500.571	452.501			568.709	551.724	565.64		30.6695	35.3832	31.5568
	TyrU	1235.58	1241.06	1279.23		371.385	438.394	412.695			535.38	664.606	673.412		27.0748	32.5361	30.5001
