# Supplementary material for: Genetic Code-Locking Confers Stable Virus Resistance to a Recoded Organism
Source: Biochemistry. 2025 Jul 1;64(14):3093–103. doi: 10.1021/acs.biochem.5c00075 (PMC12269064; doi:10.1021/acs.biochem.5c00075)
Supplement: Supplementary file 3 [file bi5c00075_si_003.xlsx]

## Sheet: Fig1
CGA tRNAs (Panel E)
left panel										right panel
	TCG			TCA							TCG			TCA
serU	17998.4	9642.41	18032.8	10843.1	15562.7	14070.4				SerU/T	13767.1	14689.6	15534.5	11739.5	12198.7	12649.3
alaT	18893	17176	16967.2	2665.83	3025.49	3306.18				AlaT	13868.3	16174	13680.4	1050.88	1246.24	1972.99
hisR		10765.3	8521.86	1097.7	902.667					AlaX	6890.63	8184.33	7154.11	643.902	730.081	664.608
leuQ	16005.8	14104.7	11253.9	249.402	296.831	246.225				ArgQ	1604.26	1927.71	2029.89	246.976	417.355	389.613
proM	14898.4	13277.6	10704.6	657.732	1293.76	1248.51				gltU	2004.19	2222.27	2319.34	607.396	792.538	643.534
										glyT	1488.3	1730.6	1734.57	256.116	316.75	280.754
										LeuP	4363.64	5905.51	6651.17	314.486	202.756	538.387
										LeuU	17617.5	15893.7	17454.9	380.771	364.034	369.394
										LeuW	12050.5	11096.6	10776.1	303.178	463.658	489.148
										LeuX	11632.5	13000.4	12440.9	2149.33	2060.75	1837.06
										LeuZ	10328.2	11129.6	13787.3	359.943	437.644	434.759
										PheU	2798.43	3625.33	3491.54	645.855	726.159	635.685
										ProK	7554.76	12267.2	6389.75	109.006	149.825	251.681
										ThrW	9920.37	10159	11583.4	795.181	750.285	805.459
										TyrT	1053.11	1199.7	1345.58	425.701	500.571	452.501
UGA tRNAs (Panel F)
left panel										right panel
	TCG			TCA							TCG			TCA
serT	15810	17821	19251.7	13780	16273	16300.8				SerT/U	14155.1	17744.5	15909.7	12169.6	15276.7	16191.7
alaT	2331.82	3184.26	2073.98	11024.1	12097.8	13154.2				AlaT	1623.14	2023.08	1599.76	8762.08	9769.69	9766.19
hisR	313.038	290.449	279.63	10885.4	11491.5	12349.5				gltU	45.1745	52.67	50.5088	1654.55	2040.83	1687.92
leuQ	150.71	135.93	125.368	10807.1	9828.53	11641.8				LeuP	43.6734	45.8681	52.7307	5464.68	6672.76	5842.35
proM	108.072	159.297	79.8977	4286.44	3829.68	7452.57				LeuU	38.6868	40.502	61.2797	1778.9	2079.91	1632.92
										LeuW	718.232	893.465	863.011	13260.6	13236.5	12967.3
										LeuX	5603.31	7067.71	6875.92	11944.2	15853.3	14011.4
										LeuZ	3507.87	3645.14	4814.36	14264.7	19719	17220.2
										ThrW	57.0251	63.6346	84.501	2706.5	3587.19	3082.55

## Sheet: Fig2
Phage non-locked (Panel c)
06 - WT	06 - ∆3	06 - Ala_His	06 - Leu_Leu	12 - WT	12 - ∆3	12 - Ala_His	12 - Leu_Leu
6200000	180000	0	0	320000000	46000000	0	0
5200000	248000	0	0	330000000	44000000	0	0
4000000	210000	0	0	240000000	31000000	0	0
Phage locked (Panel d)
06 - WT	06 - ∆3	06 - Ala_His	06 - Leu_Leu	12 - WT	12 - ∆3	12 - Ala_His	12 - Leu_Leu
5200000	26000	0	0	320000000	42000000	0	0
7100000	25000	0	0	310000000	19000000	0	0
5300000	100000	0	0	270000000	62000000	0	0

## Sheet: Fig3
Plasmid loss (Panel C)
time	Ala-His locked			Ala-His non-locked			Leu-Leu locked			Leu-Leu non-locked
0	1	1	1	1	1	1	1	1	1	1	1	1
1	1	1	1	1	1	1	1	1	1	1	0.9375	1
2	1	1	1	0.625	0.8125	0.65625	1	1	1	1	0.96875	0.9375
3	1	1	1	0.375	0.28125	0.354839	1	1	1	0.4375	0.125	0.25
4	1	1	1	0.1875	0.0625	0.03125	1	1	1	0.09375	0.03125	0.03125
5	1	1	1	0.03125	0	0	1	1	1	0.0625	0.03125	0.03125
6	1	1	1	0.09375	0.03125	0.03125	1	1	1	0.0625	0.0625	0.03125
Phage resistance passage 06 (Panel D)
Phage06					Phage12
Ala-His (-)	Ala-His (+)	Leu-Leu (-)	Leu-Leu (+)		Ala-His (-)	Ala-His (+)	Leu-Leu (-)	Leu-Leu (+)
5100000	0	2800000	0		354000000	0	341000000	0
8200000	0	3200000	0		288000000	0	397000000	0
6700000	0	2300000	0		312000000	0	456000000	0

## Sheet: Fig4
Frequency (Panel B)
	TCA			TCG
Phage 06	5.75			1.21
Phage 12	5.82			1.16
RK2	1			4.38

## Sheet: Sup_Fig1
CGA tRNAs on TCG codon					UGA tRNAs on TCA codon
no tRNA	109.955	635.912	56.999		no tRNA	427.12	66.7624	338.499
SerU	15200	9941.83	15405.9		SerU	12534.8	13941.9	13552.4
alaX	8131.78	1493.76	7550.51		alaX	358.621	1037.45	1275.47
argQ	1705.93	374.861	1474.14		argQ	223.214	412.281	488
argU	170.838	1643.86	164.794		argU	479.383	344.572	339.872
argW	347.333	41.8934	340.343		argW	206.375	189.551	245.584
argX	857.952	1449.58	743.243		argX	289.241	629.462	573.027
asnT	46.9909	43.4243	39.9367		asnT	83.9629	97.7679	111.96
aspT	57.9478	36.6128	53.9045		aspT	125.661	305.361	377.565
cysT	114.594	208.507	108.409		cysT	1295.09	1308.75	1253.88
glnV	40.8203	58.2135	41.5838		glnV	230.389	224.935	267.645
glnW	86.0106	64.1985	78.2994		glnW	211.675	384.253	371.08
gltU	2907.96	1449.58	2909.57		gltU	4457.17	4211.34	4237
glyT	1487.83	789.928	1496.41		glyT	908.461	741.376	725.744
glyU	562.047	68.4987	524.254		glyU	615.522	712.847	811.905
glyW	65.6319	351.565	444.918		glyW	444.194	832.175	566.093
ileT	54.2825	55.7931	73.2218		ileT	182.28	585.196	875.726
ileX	30.2807	70.5107	33.4037		ileX	48.2026	56.349	53.5614
LeuP	5657.22	9052.86	3646.12		LeuP	10692.1	9400.76	11149.8
LeuU	17749.8	9195.46	18649.3		LeuU	3545.61	3163.81	3511.04
leuW	12346.8	13072	10181.1		leuW	14702.7	13725.8	15158.5
LeuX	13077.5	14243.9	11110.2		LeuX	14407.6	12239.3	12794.4
LeuZ	15293.8	15099.6	9262.87		LeuZ	13450.2	16739.3	19090.9
lysQ	191.675	374.861	92.4761		lysQ	135.35	154.692	154.651
metT	102.031	1914.28	101.962		metT	166.667	165.575	210.747
metV	78.9524	41.8934	115.638		metV	196.548	811.364	843.426
metY	146.083	55.7338	201.287		metY	203.592	641.886	696.947
pheU	3869.21	1643.86	3256.3		pheU	1979.58	1857.74	2199.01
proK	9627.31	55.7931	7271.79		proK	1792.88	1224.88	1627.17
proL	515.278	64.9908	561.591		proL	190.212	640.541	932.645
thrL	161.836	57.7986	166.338		thrL	223.541	669.742	980.051
thrT	3233.62	1914.28	3157.93		thrT	736.971	668.563	691.56
thrU	13031.1	9343.35	12156.6		thrU	6751.17	7196.88	7345.34
thrV	1700.94	1044.02	1680.04		thrV	431.536	407.754	626.116
thrW	11559.7	8099.66	10631.6		thrW	6643.25	5113.64	5204.66
trpT	50.3659	59.0717	39.2605		trpT	1072.02	1340.99	1200.56
TyrT	1121.01	529.493	1261.5		TyrT	1246.72	994.96	955.885
tyrU	1407.87	692.888	1344.97		tyrU	928.544	859.442	847.728
ValV	207.113	78.5554	242.018		ValV	271.463	516.268	1104.62
ValW	154.005	73.4668	169.253		ValW	194.409	478.101	942.522
valZ	35.1993	44.8669	33.3814		valZ	139.962	129.755	137.669

## Sheet: Sup_Fig4
CGA tRNAs (Panel A)								UGA tRNAs (Panel B)
	TCG			TCA					TCG			TCA
SerU/T	13767.1	14689.6	15534.5	11739.5	12198.7	12649.3		SerT/U	14155.1	17744.5	15909.7	12169.6	15276.7	16191.7
AlaT	13868.3	16174	13680.4	1050.88	1246.24	1972.99		AlaT	1623.14	2023.08	1599.76	8762.08	9769.69	9766.19
AlaX	6890.63	8184.33	7154.11	643.902	730.081	664.608		AlaX	44.6445	53.6816	58.456	231.673	394.151	338.249
ArgQ	1604.26	1927.71	2029.89	246.976	417.355	389.613		ArgU	26.9537	31.592	31.7106	216.943	262.602	253.719
ArgU	123.936	157.779	156.337	205.456	278.955	259.223		ArgX	61.9713	38.8007	56.9206	256.091	223.027	222.84
ArgX	821.562	779.837	776.637	615.445	525.671	453.438		CysT	27.5606	28.3588	29.5557	454.999	555.633	498.186
CysT	122.234	133.212	137.061	31.5733	33.326	31.0078		gltU	45.1745	52.67	50.5088	1654.55	2040.83	1687.92
gltU	2004.19	2222.27	2319.34	607.396	792.538	643.534		glyT	63.2054	66.2961	77.3051	600.322	661.067	621.037
glyT	1488.3	1730.6	1734.57	256.116	316.75	280.754		LeuP	43.6734	45.8681	52.7307	5464.68	6672.76	5842.35
LeuP	4363.64	5905.51	6651.17	314.486	202.756	538.387		LeuU	38.6868	40.502	61.2797	1778.9	2079.91	1632.92
LeuU	17617.5	15893.7	17454.9	380.771	364.034	369.394		LeuW	718.232	893.465	863.011	13260.6	13236.5	12967.3
LeuW	12050.5	11096.6	10776.1	303.178	463.658	489.148		LeuX	5603.31	7067.71	6875.92	11944.2	15853.3	14011.4
LeuX	11632.5	13000.4	12440.9	2149.33	2060.75	1837.06		LeuZ	3507.87	3645.14	4814.36	14264.7	19719	17220.2
LeuZ	10328.2	11129.6	13787.3	359.943	437.644	434.759		MetT	28.0687	26.0818	29.2122	72.8753	91.0154	77.3286
MetT	87.1191	71.9547	77.9171	142.528	87.9875	80.854		PheU	32.539	30.8773	31.1563	841.571	963.709	876.992
PheU	2798.43	3625.33	3491.54	645.855	726.159	635.685		ProK	30.3883	37.3552	33.9637	736.568	837.705	998.633
ProK	7554.76	12267.2	6389.75	109.006	149.825	251.681		ThrT	28.894	36.2319	36.3314	248.06	257.333	227.063
ThrT	2361.78	3187.28	2608.4	514.775	572.632	412.539		ThrU	1806.43	1465.65	1291.47	5677.06	6363.67	6098.22
ThrU	9930.47	12679.3	11219.4	2699.91	2950.05	5233.48		ThrV	41.2241	54.1893	50.5089	145.337	190.966	167.331
ThrV	1381	1419.52	1383.51	745.138	862.462	817.643		ThrW	57.0251	63.6346	84.501	2706.5	3587.19	3082.55
ThrW	9920.37	10159	11583.4	795.181	750.285	805.459		TrpT	35.2963	41.4767	41.8479	319.413	393.918	340.618
TrpT	43.7412	49.2697	52.2962	71.989	80.9171	67.3149		TyrT	30.6695	35.3832	31.5568	568.709	551.724	565.64
TyrT	1053.11	1199.7	1345.58	425.701	500.571	452.501		TyrU	27.0748	32.5361	30.5001	535.38	664.606	673.412
TyrU	1235.58	1241.06	1279.23	371.385	438.394	412.695

## Sheet: Sup_Fig6
Evolved and Phage tRNAs
CGA								UGA
AlaT	LeuU	LeuU-CGA_v1	LeuU-CGA_v2	phageA-CGA	phageB-CGA	phageC-CGA		AlaT	LeuU	LeuU-TGA_v1	LeuU-TGA_v2	phageA-TGA	phabeB-TGA	phageC-TGA
10283	10539.8	9921.96	177.185	10216.5	8403.22	9305.33		12345.8	2214.71	1497.45	5910.22	9317.17	14388.8	2726.66
14385.9	14087.4	14159	72.0828	8708.36	8799.88	9643.61		12762.2	2175.34	1515.16	6295.38	13572.6	12323.1	5996.16
8771.11	11173.3	12184.4	60.2373	8791.32	9318.28	8306.53		9379.28	2079.76	1265.27	5102.56	12391.8	13778.5	4687

## Sheet: Sup_Fig8
24h assay
ctrl	WT	∆3	Ala-His	Leu-Leu
66665	26666000000	146663000	0	133.33
66665	53332000000	53332000	0	0
159960	13330000000	10664000	0	399.9
