# Supplementary material for: Genetic Code-Locking Confers Stable Virus Resistance to a Recoded Organism
Source: Biochemistry. 2025 Jul 1;64(14):3093–103. doi: 10.1021/acs.biochem.5c00075 (PMC12269064; doi:10.1021/acs.biochem.5c00075)
Supplement: Supplementary file 4 [file bi5c00075_si_004.xlsx]

## Sheet: Plasmids
Number	Description
1	pSC101 plasmid containing pheS*-HygR selection cassette and no tRNA (control plasmid)
2	pSC101 plasmid containing pheS*-HygR selection cassette and serU tRNA
3	pSC101 plasmid containing pheS*-HygR selection cassette and alaX-CGA tRNA
4	pSC101 plasmid containing pheS*-HygR selection cassette and argQ-CGA tRNA
5	pSC101 plasmid containing pheS*-HygR selection cassette and argU-CGA tRNA
6	pSC101 plasmid containing pheS*-HygR selection cassette and argW-CGA tRNA
7	pSC101 plasmid containing pheS*-HygR selection cassette and argX-CGA tRNA
8	pSC101 plasmid containing pheS*-HygR selection cassette and asnT-CGA tRNA
9	pSC101 plasmid containing pheS*-HygR selection cassette and aspT-CGA tRNA
10	pSC101 plasmid containing pheS*-HygR selection cassette and cysT-CGA tRNA
11	pSC101 plasmid containing pheS*-HygR selection cassette and glnV-CGA tRNA
12	pSC101 plasmid containing pheS*-HygR selection cassette and glnW-CGA tRNA
13	pSC101 plasmid containing pheS*-HygR selection cassette and gltU-CGA tRNA
14	pSC101 plasmid containing pheS*-HygR selection cassette and glyT-CGA tRNA
15	pSC101 plasmid containing pheS*-HygR selection cassette and glyU-CGA tRNA
16	pSC101 plasmid containing pheS*-HygR selection cassette and glyW-CGA tRNA
17	pSC101 plasmid containing pheS*-HygR selection cassette and ileT-CGA tRNA
18	pSC101 plasmid containing pheS*-HygR selection cassette and ileX-CGA tRNA
19	pSC101 plasmid containing pheS*-HygR selection cassette and leuP-CGA tRNA
20	pSC101 plasmid containing pheS*-HygR selection cassette and leuU-CGA tRNA
21	pSC101 plasmid containing pheS*-HygR selection cassette and leuW-CGA tRNA
22	pSC101 plasmid containing pheS*-HygR selection cassette and leuX-CGA tRNA
23	pSC101 plasmid containing pheS*-HygR selection cassette and leuZ-CGA tRNA
24	pSC101 plasmid containing pheS*-HygR selection cassette and lysQ-CGA tRNA
25	pSC101 plasmid containing pheS*-HygR selection cassette and metT-CGA tRNA
26	pSC101 plasmid containing pheS*-HygR selection cassette and metV-CGA tRNA
27	pSC101 plasmid containing pheS*-HygR selection cassette and metY-CGA tRNA
28	pSC101 plasmid containing pheS*-HygR selection cassette and pheU-CGA tRNA
29	pSC101 plasmid containing pheS*-HygR selection cassette and proK-CGA tRNA
30	pSC101 plasmid containing pheS*-HygR selection cassette and proL-CGA tRNA
31	pSC101 plasmid containing pheS*-HygR selection cassette and thrL-CGA tRNA
32	pSC101 plasmid containing pheS*-HygR selection cassette and thrT-CGA tRNA
33	pSC101 plasmid containing pheS*-HygR selection cassette and thrU-CGA tRNA
34	pSC101 plasmid containing pheS*-HygR selection cassette and thrV-CGA tRNA
35	pSC101 plasmid containing pheS*-HygR selection cassette and thrW-CGA tRNA
36	pSC101 plasmid containing pheS*-HygR selection cassette and trpT-CGA tRNA
37	pSC101 plasmid containing pheS*-HygR selection cassette and tyrT-CGA tRNA
38	pSC101 plasmid containing pheS*-HygR selection cassette and tyrU-CGA tRNA
39	pSC101 plasmid containing pheS*-HygR selection cassette and valV-CGA tRNA
40	pSC101 plasmid containing pheS*-HygR selection cassette and valW-CGA tRNA
41	pSC101 plasmid containing pheS*-HygR selection cassette and valZ-CGA tRNA
42	pSC101 plasmid containing pheS*-HygR selection cassette and serT tRNA
43	pSC101 plasmid containing pheS*-HygR selection cassette and alaX-UGA tRNA
44	pSC101 plasmid containing pheS*-HygR selection cassette and argQ-UGA tRNA
45	pSC101 plasmid containing pheS*-HygR selection cassette and argU-UGA tRNA
46	pSC101 plasmid containing pheS*-HygR selection cassette and argW-UGA tRNA
47	pSC101 plasmid containing pheS*-HygR selection cassette and argX-UGA tRNA
48	pSC101 plasmid containing pheS*-HygR selection cassette and asnT-UGA tRNA
49	pSC101 plasmid containing pheS*-HygR selection cassette and aspT-UGA tRNA
50	pSC101 plasmid containing pheS*-HygR selection cassette and cysT-UGA tRNA
51	pSC101 plasmid containing pheS*-HygR selection cassette and glnV-UGA tRNA
52	pSC101 plasmid containing pheS*-HygR selection cassette and glnW-UGA tRNA
53	pSC101 plasmid containing pheS*-HygR selection cassette and gltU-UGA tRNA
54	pSC101 plasmid containing pheS*-HygR selection cassette and glyT-UGA tRNA
55	pSC101 plasmid containing pheS*-HygR selection cassette and glyU-UGA tRNA
56	pSC101 plasmid containing pheS*-HygR selection cassette and glyW-UGA tRNA
57	pSC101 plasmid containing pheS*-HygR selection cassette and ileT-UGA tRNA
58	pSC101 plasmid containing pheS*-HygR selection cassette and ileX-UGA tRNA
59	pSC101 plasmid containing pheS*-HygR selection cassette and leuP-UGA tRNA
60	pSC101 plasmid containing pheS*-HygR selection cassette and leuU-UGA tRNA
61	pSC101 plasmid containing pheS*-HygR selection cassette and leuW-UGA tRNA
62	pSC101 plasmid containing pheS*-HygR selection cassette and leuX-UGA tRNA
63	pSC101 plasmid containing pheS*-HygR selection cassette and leuZ-UGA tRNA
64	pSC101 plasmid containing pheS*-HygR selection cassette and lysQ-UGA tRNA
65	pSC101 plasmid containing pheS*-HygR selection cassette and metT-UGA tRNA
66	pSC101 plasmid containing pheS*-HygR selection cassette and metV-UGA tRNA
67	pSC101 plasmid containing pheS*-HygR selection cassette and metY-UGA tRNA
68	pSC101 plasmid containing pheS*-HygR selection cassette and pheU-UGA tRNA
69	pSC101 plasmid containing pheS*-HygR selection cassette and proK-UGA tRNA
70	pSC101 plasmid containing pheS*-HygR selection cassette and proL-UGA tRNA
71	pSC101 plasmid containing pheS*-HygR selection cassette and thrL-UGA tRNA
72	pSC101 plasmid containing pheS*-HygR selection cassette and thrT-UGA tRNA
73	pSC101 plasmid containing pheS*-HygR selection cassette and thrU-UGA tRNA
74	pSC101 plasmid containing pheS*-HygR selection cassette and thrV-UGA tRNA
75	pSC101 plasmid containing pheS*-HygR selection cassette and thrW-UGA tRNA
76	pSC101 plasmid containing pheS*-HygR selection cassette and trpT-UGA tRNA
77	pSC101 plasmid containing pheS*-HygR selection cassette and tyrT-UGA tRNA
78	pSC101 plasmid containing pheS*-HygR selection cassette and tyrU-UGA tRNA
79	pSC101 plasmid containing pheS*-HygR selection cassette and valV-UGA tRNA
80	pSC101 plasmid containing pheS*-HygR selection cassette and valW-UGA tRNA
81	pSC101 plasmid containing pheS*-HygR selection cassette and valZ-UGA tRNA
82	pSC101 plasmid containing pheS*-HygR selection cassette and alaT-CGA, hisR-UGA tRNA operon
83	pSC101 plasmid containing pheS*-HygR selection cassette and leuQ-CGA, leuQ-UGA tRNA operon
84	pSC101 plasmid containing pheS*-HygR selection cassette and leuU-evo1-CGA tRNA
85	pSC101 plasmid containing pheS*-HygR selection cassette and leuU-evo2-CGA tRNA
86	pSC101 plasmid containing pheS*-HygR selection cassette and phage1-CGA tRNA
87	pSC101 plasmid containing pheS*-HygR selection cassette and phage2-CGA tRNA
88	pSC101 plasmid containing pheS*-HygR selection cassette and phage3-CGA tRNA
89	pSC101 plasmid containing pheS*-HygR selection cassette and leuU-evo1-UGA tRNA
90	pSC101 plasmid containing pheS*-HygR selection cassette and leuU-evo2-UGA tRNA
91	pSC101 plasmid containing pheS*-HygR selection cassette and phage1-UGA tRNA
92	pSC101 plasmid containing pheS*-HygR selection cassette and phage2-UGA tRNA
93	pSC101 plasmid containing pheS*-HygR selection cassette and phage3-UGA tRNA
94	pBAD plasmid containing aprR and sfGFP-3-TCG-His6
95	pBAD plasmid containing aprR and sfGFP-3-TCA-His6
96	pMB1 plasmid containing recAmpR and recSpecR
97	pMB1 plasmid containing recAmpR and SpecR WT
98	pMB1 plasmid containing recAmpR and oSpecR TCG-Ala, TCA-His
99	pMB1 plasmid containing recAmpR and oSpecR TCG-Leu, TCA-Leu

## Sheet: Genomes
Name	Description	GenBank Accession Number
Phage 06	Annotated genome sequence of phage 06 described in this study	PQ536907
Phage 12	Annotated genome sequence of phage 12 described in this study	PQ536908

## Sheet: Sequencing_Data
Name	Description	GenBank Accession Number
Phage 06	Raw illumina data for sequencing of phage 06	SAMN44427279
Phage 12	Raw illumina data for sequencing of phage 12	SAMN44427280
