# Supplementary material for: Genetic Code-Locking Confers Stable Virus Resistance to a Recoded Organism
Source: Biochemistry. 2025 Jul 1;64(14):3093–103. doi: 10.1021/acs.biochem.5c00075 (PMC12269064; doi:10.1021/acs.biochem.5c00075)
Supplement: Supplementary file 5 [file bi5c00075_si_005.zip]

Archive with 3 entries (3 files):
- code-locking plasmid.fa
- Reporter plasmid.fa
- tRNA plasmid.fa
