# Supplementary material for: Genetic Code-Locking Confers Stable Virus Resistance to a Recoded Organism
Source: Biochemistry. 2025 Jul 1;64(14):3093–103. doi: 10.1021/acs.biochem.5c00075 (PMC12269064; doi:10.1021/acs.biochem.5c00075)
Supplement: Supplementary file 5 [file bi5c00075_si_005.zip › code-locking plasmid.fa]

>code-locking plasmid  (2937 bp)
acgtcaggtggcacttttcggggaaatgtgcgcggaacccctatttgtttatttttctaaatacattcaaatatgtatcc
gctcatgagacaataaccctgataaatgcttcaataatattgaaaaaggaagagtatgagtattcaacatttccgtgtcg
cccttattcccttttttgcggcattttgccttcctgtttttgctcacccagaaacgctggtgaaagtaaaagatgctgaa
gatcagttgggtgcacgagtgggttacatcgaactggatctcaacagcggtaagatccttgagagttttcgccccgaaga
acgttttccaatgatgagcacttttaaagttctgctatgtggcgcggtattatcccgtgttgacgccgggcaagagcaac
tcggtcgccgcatacactattctcagaatgacttggttgagtactcaccagtcacagaaaagcatcttacggatggcatg
acagtaagagaattatgcagtgctgccataaccatgagtgataacactgcggccaacttacttctgacaacgatcggagg
accgaaggagctaaccgcttttttgcacaacatgggggatcatgtaactcgccttgatcgttgggaaccggagctgaatg
aagccataccaaacgacgagcgtgacaccacgatgcctgcagcaatggcaacaacgttgcgcaaactattaactggcgaa
ctacttactctagcttcccggcaacaattaatagactggatggaggcggataaagttgcaggaccacttctgcgctcggc
ccttccggctggctggtttattgctgataaatctggagccggtgagcgtgggtctcgcggtatcattgcagcactggggc
cagatggtaagccctcccgtatcgtagttatctacacgacggggagtcaggcaactatggatgaacgaaatagacagatc
gctgagataggtgcctcactgattaagcattggtaactgtcagaccaagtttactcatatatactttagattgatttaaa
acttcatttttaatttaaaaggatctaggtgaagatcctttttgataatctcatgaccaaaatcccttaacgtgagtttt
cgttccactgagcgtcagaccccgtagaaaagatcaaaggatcttcttgagatcctttttttctgcgcgtaatctgctgc
ttgcaaacaaaaaaaccaccgctaccagcggtggtttgtttgccggatcaagagctaccaactctttttccgaaggtaac
tggcttcagcagagcgcagataccaaatactgtccttctagtgtagccgtagttaggccaccacttcaagaactctgtag
caccgcctacatacctcgctctgctaatcctgttaccagtggctgctgccagtggcgataagtcgtgtcttaccgggttg
gactcaagacgatagttaccggataaggcgcagcggtcgggctgaacggggggttcgtgcacacagcccagcttggagcg
aacgacctacaccgaactgagatacctacagcgtgagctatgagaaagcgccacgcttcccgaagggagaaaggcggaca
ggtatccggtaagcggcagggtcggaacaggagagcgcacgagggagcttccagggggaaacgcctggtatctttatagt
cctgtcgggtttcgccacctctgacttgagcgtcgatttttgtgatgctcgtcaggggggcggagcctatggaaaaacgc
cagcaacgcggcctttttacggttcctggccttttgctggccttttgctcacatgttctttcctgcgttatcccctgatt
ctgtggataaccgtattaccgcctttgagtgagctgataccgctcgccgcagccgaacgcctaggtctagggcggcggat
ttgtcctactcaggagagcgttcaccgacaaacaacaggttgacaattaatcatcggcatagtatatcggcatagtataa
tacgacaaggtgaggaactaaaccatgagggaatcggtgatctcggaagtaagcactcaactaagtgaggtagttggcgt
catcgagcgctcactcgaaccgacgttgctgtcggtatcattgtacggctcctcggtggatggcggcctgaagccatcaa
gtgatattgatttgctggttacggtgaccgtaaggcttgatgaaacaacgcggcgatcgttgatcaacgaccttttggaa
actagctcgtcccctggagagagcgagattctccgctcggtagaagtcaccattgttgtgtcagacgacatcattccgtg
gcgttatccatcgaagcgcgaactgcaatttggagaatggcagcgcaatgacattctttcgggtatcttcgagccatcga
cgatcgacattgatctgtcgatcttgctgacaaaatcgagagaatcaagcgtttcgttggtaggtccatcgtcggaggaa
ctctttgatccggttcctgaacaggatctatttgagtcgctaaatgaaaccttaacgctatggaacagcccgcccgactg
gtcgggcgatgagcgaaatgtagtgcttacgttgtcccgcatttggtacagctcggtaaccggcaaaatctcgccgaagg
atgtctcgtcggactggtcgatggagcgcctgccgtcgcagtatcagcccgtcatacttgaatcgagacagtcgtatctt
ggacaagaagaagatcgcttgtcgagccgctcggatcagttggaagaatttgtctcatacgtgaaaggcgagatcaccaa
ggtagtcggcaaataatctatcactgatagggatgtcaatctctatcactgatagggactcgagttcttgaagacgaaag
ggcctcgtgatacgcctatttttataggttaatgtcatgataataatggtttcttag
