# Supplementary material for: Genetic Code-Locking Confers Stable Virus Resistance to a Recoded Organism
Source: Biochemistry. 2025 Jul 1;64(14):3093–103. doi: 10.1021/acs.biochem.5c00075 (PMC12269064; doi:10.1021/acs.biochem.5c00075)
Supplement: Supplementary file 5 [file bi5c00075_si_005.zip › tRNA plasmid.fa]

>tRNA plasmid  (5155 bp)
actagggacagtaagacgggtaagcctgttgatgataccgctgccttactgggtgcattagccagtctgaatgacctgtc
acgggataatccgaagtggtcagactggaaaatcagagggcaggaactgctgaacagcaaaaagtcagatagcaccacat
agcagacccgccataaaacgccctgagaagcccgtgacgggcttttcttgtattatgggtagtttccttgcatgaatcca
taaaaggcgcctgtagtgccatttacccccattcactgccagagccgtgagcgcagcgaactgaatgtcacgaaaaagac
agcgactcaggtgcctgatggtcggagacaaaaggaatattcagcgatttgcccgagcttgcgagggtgctacttaagcc
tttagggttttaaggtctgttttgtagaggagcaaacagcgtttgcgacatccttttgtaatactgcggaactgactaaa
gtagtgagttatacacagggctgggatctattctttttatctttttttattctttctttattctataaattataaccact
tgaatataaacaaaaaaaacacacaaaggtctagcggaatttacagagggtctagcagaatttacaagttttccagcaaa
ggtctagcagaatttacagatacccagatcacccgggaaaaggactagtaattatcattgactagcccatctcaattggt
atagtgattaaaatcacctagaccaattgagatgtatgtctgaattagttgttttcaaagcaaatgaactagcgattagt
cgctatgacttaacggagcatgaaaccaagctaattttatgctgtgtggcactactcaaccccacgattgaaaaccctac
aaggaaagaacggacggtaagcttcacttataaccaatacgctcagatgatgaacatcagtagggaaaatgcttatggtg
tattagctaaagcaaccagagagctgatgacgagaactgtggaaatcaggaatcctttggttaaaggctttgagattttc
cagtggacaaactatgccaagttcagtagcgaaaaattagaattagtttttagtgaagagatattgccttatcttttcca
gttaaaaaaattcataaaatataatctggaacatgttaagtcttttgaaaacaaatactctatgaggatttatgagtggt
tattaaaagaactaacacaaaagaaaactcacaaggcaaatatagagattagccttgatgaatttaagttcatgttaatg
cttgaaaataactaccatgagtttaaaaggcttaaccaatgggttttgaaaccaataagtaaagatttaaacacttacag
caatatgaaattggtggttgataagcgaggccgcccgactgatacgttgattttccaagttgaactagatagacaaatgg
atctcgtaaccgaacttgagaacaaccagataaaaatgaatggtgacaaaataccaacaaccattacaagtgattcctac
ctacataacggactaagaaaaacactacacgatgctttaactgcaaaaattcagctcaccagttttgaggcaaaattttt
gagtgacatgcaaagtaagtatgatctcaatggtagcttcagttggctcacgcaaaaacaacgaaccacactagagaaca
tactggctaaatacggaaggatctgaggttcttatggctcttgtatctatcagtgaagcatcaagactaacaaacaaaag
tagaacaactgttcaccgttacatatcaaagggaaaactgtccatatgcacagatgaaaacggtgtaaaaaagatagata
catcagagcttttacgagtttttggtgcattcaaagctgttcaccatgaacagatcgacaatgtaacagatgaacagcat
gtaacacctaatagaacaggtgaaaccagtaaaacaaagcaactagaacatgaaattgaacacctgagacaacttgttac
agctcaacagtcacacatagacagcctgaaacaggcgatgctgcttatcgaatcaaagctgccgacaacacgggagccag
tgacgcctcccgtggggaaaaaatcatggcaattctggaagaaatagcgctttcagccggcaaaccggctgaagccggat
ctgcgattctgataacaaactagcaacaccagaacagcccgtttgcgggcagcaaaacccgtacagcacgtgttgacaat
taatcatcggcatagtatatcggcatagtataatacgacaaggtgaggaactaaaccatgagtcatctcgcagaactggt
tgccagtgcgaaggcggccattagccaggcgagtgatgttgccgcgttagataatgtgcgcgtcgaatatttgggtaaaa
aagggcacttaacccttcagatgacgaccctgcgtgagctgccgccagaagagcgtccggcagctggtgcggttatcaac
gaagcgaaagagcaggttcagcaggcgctgaatgcgcgtaaagcggaactggaaagcgctgcactgaatgcgcgtctggc
ggcggaaacgattgatgtctctctgccaggtcgtcgcattgaaaacggcggtctgcatccggttacccgtaccatcgacc
gtatcgaaagtttcttcggtgagcttggctttaccgtggcaaccgggccggaaatcgaagacgattatcataacttcgat
gctctgaacattcctggtcaccacccggcgcgcgctgaccacgacactttctggtttgacactacccgcctgctgcgtac
ccagacctctggcgtacagatccgcaccatgaaagcccagcagccaccgattcgtatcatcgcgcctggccgtgtttatc
gtaacgactacgaccagactcacacgccgatgttccatcagatggaaggtctgattgttgataccaacatcagctttacc
aacctgaaaggcacgctgcacgacttcctgcgtaacttctttgaggaagatttgcagattcgcttccgtccttcctactt
cccgtttgccgaaccttctgcagaagtggacgtcatgggtaaaaacggtaaatggctggaagtgctgggctgcgggatgg
tgcatccgaacgtgttgcgtaacgttggcatcgacccggaagtttactctggtttcggcttcgggatggggatggagcgt
ctgactatgttgcgttacggcgtcaccgacctgcgtagtttcttcgaaaacgatctgcgtttcctcaaacagtttaaata
aggaggacaatcatgaaaaagcctgaactcaccgcgacgtctgtcgagaagtttctgatcgaaaagttcgacagcgtctc
cgacctgatgcagctcagcgagggcgaagaatctcgtgctttcagcttcgatgtaggagggcgtggatatgtcctgcggg
taaatagctgcgccgatggtttctacaaagatcgttatgtttatcggcactttgcaagcgccgcgctcccgattccggaa
gtgcttgacattggggaattcagcgagagcctgacctattgcatctcccgccgtgcacagggtgtcacgttgcaagacct
gcctgaaaccgaactgcccgctgttctgcagccggtcgcggaggccatggatgcgatcgctgcggccgatcttagccaga
cgagcgggttcggcccattcggaccgcaaggaatcggtcaatacactacatggcgtgatttcatatgcgcgattgctgat
ccccatgtgtatcactggcaaactgtgatggacgacaccgtcagtgcgtccgtcgcgcaggctctcgatgagctgatgct
ttgggccgaggactgccccgaagtccggcacctcgtgcacgcggatttcggctccaacaatgtcctgacggacaatggcc
gcataacagcggtcattgactggagcgaggcgatgttcggggattcccaatacgaggtcgccaacatcttcttctggagg
ccgtggttggcttgtatggagcagcagacgcgctacttcgagcggaggcatccggagcttgcaggaagcccgcggctccg
ggcgtatatgctccgcattggtcttgaccaactctatcagagcttggttgacggcaatttcgatgatgcagcttgggcgc
agggtcgatgcgacgcaatcgtccgatccggagccgggactgtcgggcgtacacaaatcgcccgcagaagcgcggccgtc
tggaccgatggctgtgtagaagtacttgccgatagtggaaaccgacgccccagcactcgtccgagggcaaaggaataatg
tctaacaattcgttcaagccgaggggccgcaagatccggccacgatgacccggtcgtcggttcagggcagggtcgttaaa
tagccgcttatgtctattgctggtttaccggtttattgactaccggaagcagtgtgaccgtgtgcttctcaaatgcctga
ggtttcagcaaaaaacccctcaagacccgtttagaggccccaaggggttatgctagttattgctcagcggtggcagcagc
ctaggggtctcttaccggcagcggtgcggactgttgtaactcagaataagaaatgaggccgctcatggcgttctgttgcc
cgtctcactggtgaaaagaaaaacaaccctggcgccgcttctttgagcgaacgatcaaaaataagtggcgccccatcaaa
aaaatattctcaacataaaaaactttgtgtaatacttgtaacgctagatctggggctatagctcagctgggagagcgcct
gctttgaacgcaggaggtctgcggttcgatcccgcatagctccaccaactagtatccttagcgaaagctaaggatttttt
ttaagcttggcactggccgtcgttttacaacgtcgtgactgggaaaaccctggcgttacccaacttaatcgccttgcagc
acatccccctttcgccagacgctctcccttatgcgactcctgcattaggaagcagcccagtagtaggttgaggccgttga
gcaccgccgccgcaaggaatggtgcatgcaaggagcccgagatgcgccgcgtgcggctgctggagatggcggacgcgatg
gatatgttctggcggccgcataatgcttaagtcga
